# Supplementary material for: Octopus-Inspired Underwater Gripper with Rapid Stiffness Tuning and Robot Enabling Upward Transport
Source: Cyborg Bionic Syst. 2026 Mar 31;7:0528. doi: 10.34133/cbsystems.0528 (PMC13036364; doi:10.34133/cbsystems.0528)
Supplement: Supplementary 1 — Figs. S1 to S17 Movies S1 to S5 [file cbsystems.0528.f1.zip]

Archive with 6 entries (6 files):
- Movie S1.mp4
- Movie S2.mp4
- Movie S3.mp4
- MOvie S4 .mp4
- Movie S5.mp4
- Revised Supplementary Information.docx
